# Supplementary material for: Preterm human milk at lactation weeks 1 and 4 categorized by maternal pre-pregnancy body mass index: Metabolomics and lipidomics datasets
Source: Data Brief. 2020 Nov 6;33:106507. doi: 10.1016/j.dib.2020.106507 (PMC7683220; doi:10.1016/j.dib.2020.106507)
Supplement: Supplementary file 1 [file mmc1.xlsx]

## Sheet: Lipid Classes Week 1
ORIGINAL MATERNAL SUBJECT NO	SUBJECT AGE	BMI	Race	Primiparous	PregDx	MULT GEST	DeliveryMode	GA	Infant sex	Infant BW	SGA	Week	DHA SUPP	CE	CER	DAG	DCER	FFA	HCER	LCER	LPC	LPE	MAG	PC	PE	PI	SM	TAG
25	31	20	1	1	0	0	1	26	1	980	0	1	0	0.395118	0.00432581	1.18122	0.00171464	2.05078	0.010365	0.0056845	0.0278171	0.0670757	0.167955	0.254451	0.359551	0.0131296	0.468394	94.9924
31	28	21.7	2	0	0	0	0	27	0	1175	0	1	0	0.833736	0.00518694	2.0674	0.00316329	1.90412	0.0116801	0.026973	0.0680035	0.0717626	0.400824	0.316422	0.632506	0.0218725	0.402602	93.2337
35	31	22.2	1	1	0	0	1	31	0	2030	0	1	0	1.06265	0.00520749	1.15536	0.00409955	2.39557	0.0136064	0.0064547	0.0267407	0.0458365	0.290015	0.367266	0.606097	0.0148724	0.453463	93.5528
36	33	19.8	1	1	1	0	1	27	0	1075	0	1	0	0.356832	0.00525719	1.78824	0.00190685	2.35018	0.00787051	0.00323113	0.0478881	0.0697056	0.327129	0.243387	0.495217	0.0139813	0.41553	93.8736
49	20	22.7	2	1	0	0	0	28	0	1235	0	1	0	0.247091	0.00440989	1.3851	0.00174875	2.28349	0.00965686	0.0032381	0.0270366	0.0387898	0.254247	0.25239	0.444207	0.0102806	0.363516	94.6748
22	31	25.1	1	0	0	1	1	31	0	1885	0	1	0	0.545687	0.00465604	1.90253	0.0022069	2.16853	0.00878148	0.00280565	0.0154857	0.0304114	0.272109	0.227921	0.477606	0.0106847	0.333017	93.9976
26	33	29.1	3	1	0	0	1	28	0	1035	0	1	0	0.731915	0.00804485	0.620678	0.00405405	0.838346	0.0120898	0.0159923	0.0136664	0.0215561	0.100242	0.369445	0.719831	0.0154691	0.431606	96.0971
37	30	26.4	3	0	0	0	1	28	1	1180	0	1	0	1.49848	0.00912742	1.20993	0.0020954	0.44128	0.00822197	0.0157113	0.0101155	0.0129148	0.0229244	0.175757	0.339112	0.0114633	0.240768	96.0021
41	35	29.4	1	1	0	0	1	25	0	840	0	1	1	0.250761	0.00634992	1.81499	0.00156168	1.80233	0.00916199	0.00326741	0.0282963	0.0509587	0.325047	0.236736	0.426201	0.0103163	0.376664	94.6574
42	34	28	3	0	2	1	1	30	0	1055	1	1	0	0.399741	0.00635162	0.862817	0.00742975	1.83271	0.0212594	0.00885114	0.0155296	0.0351662	0.164502	0.373523	0.724051	0.0082875	0.549034	94.9907
23	35	33.9	1	1	0	0	0	29	0	1235	0	1	0	0.876811	0.00689798	1.28263	0.00462779	1.89885	0.0176923	0.00552671	0.0313343	0.0636029	0.187696	0.524478	1.01265	0.0263518	0.710897	93.35
24	38	36.3	3	1	0	1	0	23	1	635	0	1	0	1.63859	0.00562994	0.665239	0.00432886	1.24038	0.0188711	0.0140981	0.0256028	0.059736	0.0503601	0.471113	0.791838	0.0194708	0.709605	94.2851
27	35	30.2	1	1	0	1	1	26	0	755	0	1	0	0.714098	0.00650183	1.05962	0.00788317	2.13834	0.0184826	0.00612641	0.0366043	0.050946	0.31352	0.453509	0.79677	0.0160421	0.615201	93.7664
38	29	35	3	1	0	0	0	31	1	1700	0	1	0	1.05578	0.0051575	1.5786	0.00214054	1.92124	0.0104166	0.00319563	0.0295144	0.0453825	0.408192	0.312989	0.50454	0.0157026	0.316409	93.7907
40	21	34	2	1	3	0	1	30	0	1290	0	1	0	1.06295	0.00352626	1.34628	0.00591242	1.80949	0.010437	0.00580547	0.0126516	0.0245359	0.265986	0.369819	0.611871	0.0205542	0.410243	94.0399
39	35	23	1	0	0	0	0	29	1	1625	0	1	1	0.224506	0.00592075	2.05802	0.00182474	2.15642	0.011802	0.00254584	0.0307286	0.0408444	0.42465	0.239199	0.501428	0.013916	0.418969	93.8692
43	26	18.9	4	1	0	0	0	29	0	1755	0	1	1	0.45442	0.00432675	1.22975	0.00210924	1.88309	0.00927836	0.00371297	0.0169681	0.032565	0.24374	0.27107	0.430505	0.0120801	0.340208	95.0662
47	36	20	1	1	0	1	0	29	0	1050	0	1	1	0.272287	0.00381101	1.52046	0.0017267	1.58818	0.00681893	0.00535509	0.0426701	0.0634033	0.249176	0.268982	0.48607	0.0151229	0.387917	95.088
29	33	23	4	1	0	0	0	30	1	1355	0	1	1	0.533298	0.00552442	1.01701	0.00228604	1.69176	0.0101035	0.00526445	0.0140697	0.0258909	0.160119	0.380748	0.645855	0.0100954	0.416576	95.0814

## Sheet: Lipid Classes Week 4
ORIGINAL MATERNAL SUBJECT NO	SUBJECT AGE	BMI	Race	Primiparous	PregDx	MULT GEST	DeliveryMode	GA	Infant sex	Infant BW	SGA	Week	DHA SUPP	CE	CER	DAG	DCER	FFA	HCER	LCER	LPC	LPE	MAG	PC	PE	PI	SM	TAG
25	31	20	1	1	0	0	1	26	1	980	0	1	0	0.114812	0.00403712	3.07304	0.00114554	1.59238	0.0034379	0.00196639	0.0212405	0.0335762	0.348155	0.125456	0.271523	0.0112995	0.242479	94.1555
31	28	21.7	2	0	0	0	0	27	0	1175	0	1	0	0.0989388	0.00349856	1.17241	0.00180929	1.14173	0.00270684	0.00183166	0.014492	0.0251853	0.122937	0.117407	0.244305	0.00893117	0.252588	96.7912
35	31	22.2	1	1	0	0	1	31	0	2030	0	1	0	0.216398	0.00427858	2.13242	0.00119472	1.61342	0.00565963	0.00294607	0.0136638	0.0241371	0.415852	0.174178	0.344766	0.0106817	0.271167	94.7692
36	33	19.8	1	1	1	0	1	27	0	1075	0	1	0	0.138217	0.00336729	1.78355	0.00112647	1.14287	0.00280446	0.00133978	0.0188609	0.0372254	0.25936	0.138758	0.305526	0.00961683	0.222389	95.935
49	20	22.7	2	1	0	0	0	28	0	1235	0	1	0	0.0783052	0.00407122	1.97919	0.00144098	1.20514	0.00387684	0.00140315	0.0209939	0.0347013	0.227449	0.157344	0.327816	0.0142399	0.258301	95.6857
22	31	25.1	1	0	0	1	1	31	0	1885	0	1	0	0.143665	0.00689134	2.7555	0.00185907	2.91679	0.00661464	0.00406736	0.02395	0.0353491	0.44622	0.230922	0.411513	0.012675	0.272534	92.7314
26	33	29.1	3	1	0	0	1	28	0	1035	0	1	0	0.0791138	0.00322667	2.7199	0.000771851	0.941677	0.0022879	0.00144213	0.00916439	0.0242929	0.33693	0.0977354	0.247758	0.011631	0.186287	95.3378
37	30	26.4	3	0	0	0	1	28	1	1180	0	1	0	0.174029	0.00359096	1.88108	0.00236814	1.95254	0.0055192	0.00280911	0.0152745	0.0310262	0.281273	0.17923	0.346036	0.012192	0.279482	94.8336
41	35	29.4	1	1	0	0	1	25	0	840	0	1	1	0.0875294	0.00381315	0.75791	0.000738698	0.497116	0.00214234	0.000673648	0.0106205	0.0210409	0.0832775	0.087237	0.19939	0.0070286	0.156206	98.0853
23	35	33.9	1	1	0	0	0	29	0	1235	0	1	0	0.123747	0.00449567	0.719818	0.000759045	0.593281	0.00257468	0.00112948	0.00921526	0.0210213	0.0841613	0.143438	0.352556	0.00897495	0.25695	97.6779
24	38	36.3	3	1	0	1	0	23	1	635	0	1	0	0.126285	0.00362052	0.731013	0.000693233	0.682279	0.00298027	0.00138606	0.00896242	0.021106	0.12661	0.127917	0.272217	0.00900905	0.214849	97.6711
27	35	30.2	1	1	0	1	1	26	0	755	0	1	0	0.106569	0.00374243	2.27414	0.000984543	1.32993	0.00259058	0.00113841	0.0168127	0.0230043	0.257052	0.133921	0.274178	0.00796112	0.209854	95.3581
38	29	35	3	1	0	0	0	31	1	1700	0	1	0	0.230372	0.0034691	2.5015	0.00139002	1.82019	0.00612092	0.0025107	0.0271712	0.0426739	0.479519	0.216947	0.446124	0.0129587	0.328502	93.8806
40	21	34	2	1	3	0	1	30	0	1290	0	1	0	0.141531	0.00383017	0.551789	0.00121701	0.430152	0.00247162	0.00119276	0.0047816	0.00965641	0.0374005	0.146754	0.339616	0.0103074	0.26117	98.0581
39	35	23	1	0	0	0	0	29	1	1625	0	1	1	0.0979013	0.00376484	1.32855	0.000903491	0.841632	0.00342339	0.00097211	0.0101397	0.0174911	0.173001	0.153199	0.29116	0.0113582	0.207265	96.8592
43	26	18.9	4	1	0	0	0	29	0	1755	0	1	1	0.147026	0.00432209	1.66991	0.00117352	1.11772	0.00428873	0.00131804	0.0124694	0.0190488	0.273486	0.150346	0.277388	0.0108587	0.2179	96.0927
47	36	20	1	1	0	1	0	29	0	1050	0	1	1	0.230465	0.00439276	3.56857	0.00253835	2.5386	0.00585937	0.00330829	0.0396764	0.0443806	0.809845	0.215118	0.405058	0.0145476	0.315926	91.8017

## Sheet: Lipid Class uM Week 1
ORIGINAL MATERNAL SUBJECT NO	SUBJECT AGE	BMI	Race	Primiparous	PregDx	MULT GEST	DeliveryMode	GA	Infant sex	Infant BW	SGA	Week	DHA SUPP	CE	CER	DAG	DCER	FFA	HCER	LCER	LPC	LPE	MAG	PC	PE	PI	SM	TAG
25	31	20	1	1	0	0	1	26	1	980	0	1	0	127.985	1.4012	382.615	0.5554	664.279	3.3574	1.8413	9.0104	21.7269	54.4033	82.4209	116.464	4.2529	151.72	30769.6
31	28	21.7	2	0	0	0	0	27	0	1175	0	1	0	279.828	1.7409	693.886	1.0617	639.081	3.9202	9.053	22.8241	24.0858	134.529	106.201	212.289	7.3411	135.126	31292.2
35	31	22.2	1	1	0	0	1	31	0	2030	0	1	0	186.165	0.9123	202.408	0.7182	419.68	2.3837	1.1308	4.6847	8.0301	50.8078	64.3414	106.182	2.6055	79.4423	16389.5
36	33	19.8	1	1	1	0	1	27	0	1075	0	1	0	121.524	1.7904	609.006	0.6494	800.383	2.6804	1.1004	16.3089	23.7391	111.408	82.8884	168.652	4.7615	141.514	31969.8
49	20	22.7	2	1	0	0	0	28	0	1235	0	1	0	69.2488	1.2359	388.183	0.4901	639.964	2.7064	0.9075	7.5772	10.8711	71.2544	70.7339	124.492	2.8812	101.878	26533.2
22	31	25.1	1	0	0	1	1	31	0	1885	0	1	0	163.318	1.3935	569.407	0.6605	649.018	2.6282	0.8397	4.6347	9.1018	81.4392	68.2143	142.942	3.1978	99.6684	28132.4
26	33	29.1	3	1	0	0	1	28	0	1035	0	1	0	160.861	1.7681	136.413	0.891	184.252	2.6571	3.5148	3.0036	4.7376	22.0313	81.1968	158.205	3.3998	94.8586	21120.2
37	30	26.4	3	0	0	0	1	28	1	1180	0	1	0	1430.54	8.7136	1155.08	2.0004	421.273	7.8492	14.999	9.6569	12.3293	21.8851	167.789	323.737	10.9436	229.852	91649.6
41	35	29.4	1	1	0	0	1	25	0	840	0	1	1	104.966	2.658	759.732	0.6537	754.433	3.8351	1.3677	11.8445	21.3307	136.061	99.0948	178.403	4.3183	157.667	39622.4
42	34	28	3	0	2	1	1	30	0	1055	1	1	0	48.7937	0.7753	105.318	0.9069	223.707	2.595	1.0804	1.8956	4.2925	20.0797	45.5935	88.3801	1.0116	67.0169	11594.9
23	35	33.9	1	1	0	0	0	29	0	1235	0	1	0	168.549	1.326	246.56	0.8896	365.016	3.401	1.0624	6.0234	12.2264	36.0808	100.82	194.662	5.0656	136.656	17944.7
24	38	36.3	3	1	0	1	0	23	1	635	0	1	0	370.767	1.2739	150.525	0.9795	280.664	4.27	3.19	5.7932	13.5166	11.3951	106.6	179.171	4.4057	160.564	21334.1
27	35	30.2	1	1	0	1	1	26	0	755	0	1	0	113.938	1.0374	169.067	1.2578	341.183	2.949	0.9775	5.8404	8.1287	50.0237	72.3597	127.129	2.5596	98.1585	14960.9
38	29	35	3	1	0	0	0	31	1	1700	0	1	0	400.059	1.9543	598.169	0.8111	728.005	3.9471	1.2109	11.1837	17.1965	154.673	118.599	191.182	5.9501	119.895	35539.5
40	21	34	2	1	3	0	1	30	0	1290	0	1	0	326.97	1.0847	414.123	1.8187	556.61	3.2105	1.7858	3.8917	7.5474	81.8189	113.759	188.216	6.3226	126.193	28927.3
39	35	23	1	0	0	0	0	29	1	1625	0	1	1	75.0635	1.9796	688.098	0.6101	720.996	3.946	0.8512	10.2741	13.6563	141.981	79.976	167.652	4.6528	140.082	31385.1
43	26	18.9	4	1	0	0	0	29	0	1755	0	1	1	122.975	1.1709	332.792	0.5708	509.599	2.5109	1.0048	4.5919	8.8127	65.9608	73.3567	116.503	3.2691	92.0668	25726.7
47	36	20	1	1	0	1	0	29	0	1050	0	1	1	142.538	1.995	795.936	0.9039	831.384	3.5696	2.8033	22.3371	33.1906	130.44	140.808	254.45	7.9166	203.068	49777
29	33	23	4	1	0	0	0	30	1	1355	0	1	1	99.286	1.0285	189.34	0.4256	314.961	1.881	0.9801	2.6194	4.8202	29.8099	70.8852	120.241	1.8795	77.5554	17701.6

## Sheet: Lipid Class uM Week 4
ORIGINAL MATERNAL SUBJECT NO	SUBJECT AGE	BMI	Race	Primiparous	PregDx	MULT GEST	DeliveryMode	GA	Infant sex	Infant BW	SGA	Week	DHA SUPP	CE	CER	DAG	DCER	FFA	HCER	LCER	LPC	LPE	MAG	PC	PE	PI	SM	TAG
25	31	20	1	1	0	0	1	26	1	980	0	1	0	62.9415	2.2132	1684.68	0.628	872.96	1.8847	1.078	11.6443	18.4069	190.863	68.7763	148.852	6.1945	132.93	51617.2
31	28	21.7	2	0	0	0	0	27	0	1175	0	1	0	46	1.6266	545.094	0.8412	530.828	1.2585	0.8516	6.7378	11.7095	57.1576	54.5865	113.586	4.1524	117.436	45001.5
35	31	22.2	1	1	0	0	1	31	0	2030	0	1	0	83.3913	1.6488	821.752	0.4604	621.748	2.181	1.1353	5.2655	9.3015	160.253	67.1215	132.859	4.1163	104.497	36520.4
36	33	19.8	1	1	1	0	1	27	0	1075	0	1	0	102.699	2.502	1325.23	0.837	849.191	2.0838	0.9955	14.0142	27.6596	192.712	103.101	227.015	7.1456	165.242	71282.7
49	20	22.7	2	1	0	0	0	28	0	1235	0	1	0	52.168	2.7123	1318.56	0.96	802.883	2.5828	0.9348	13.9864	23.1185	151.529	104.825	218.396	9.4868	172.083	63747.1
22	31	25.1	1	0	0	1	1	31	0	1885	0	1	0	32.2944	1.5491	619.408	0.4179	655.663	1.4869	0.9143	5.3837	7.9461	100.305	51.9088	92.5037	2.8492	61.2627	20845
26	33	29.1	3	1	0	0	1	28	0	1035	0	1	0	103.278	4.2122	3550.65	1.0076	1229.3	2.9867	1.8826	11.9635	31.7127	439.839	127.587	323.431	15.1835	243.186	124457
37	30	26.4	3	0	0	0	1	28	1	1180	0	1	0	48.5018	1.0008	524.256	0.66	544.172	1.5382	0.7829	4.257	8.647	78.3909	49.9514	96.4401	3.3979	77.8915	26430.1
41	35	29.4	1	1	0	0	1	25	0	840	0	1	1	115.719	5.0412	1002	0.9766	657.215	2.8323	0.8906	14.0409	27.8173	110.098	115.332	263.605	9.2922	206.514	129674
23	35	33.9	1	1	0	0	0	29	0	1235	0	1	0	117.822	4.2804	685.351	0.7227	564.873	2.4514	1.0754	8.774	20.0147	80.1314	136.57	335.674	8.5452	244.646	93000.8
24	38	36.3	3	1	0	1	0	23	1	635	0	1	0	93.434	2.6787	540.853	0.5129	504.796	2.205	1.0255	6.631	15.6156	93.6749	94.6412	201.404	6.6655	158.96	72263.6
27	35	30.2	1	1	0	1	1	26	0	755	0	1	0	61.8494	2.172	1319.84	0.5714	771.85	1.5035	0.6607	9.7576	13.351	149.186	77.7241	159.125	4.6204	121.793	55343.1
38	29	35	3	1	0	0	0	31	1	1700	0	1	0	69.7071	1.0497	756.917	0.4206	550.762	1.8521	0.7597	8.2216	12.9125	145.095	65.6449	134.99	3.9211	99.3998	28406.9
40	21	34	2	1	3	0	1	30	0	1290	0	1	0	81.6966	2.2109	318.511	0.7025	248.298	1.4267	0.6885	2.7601	5.574	21.5888	84.7114	196.038	5.9498	150.756	56602.4
39	35	23	1	0	0	0	0	29	1	1625	0	1	1	89.0277	3.4236	1208.13	0.8216	765.348	3.1131	0.884	9.2207	15.9057	157.32	139.313	264.77	10.3287	188.479	88080.1
43	26	18.9	4	1	0	0	0	29	0	1755	0	1	1	91.6596	2.6945	1041.07	0.7316	696.813	2.6737	0.8217	7.7737	11.8755	170.498	93.7294	172.93	6.7696	135.844	59906.6
47	36	20	1	1	0	1	0	29	0	1050	0	1	1	97.8207	1.8645	1514.67	1.0774	1077.5	2.487	1.4042	16.8406	18.8373	343.738	91.3066	171.926	6.1747	134.094	38965.1

## Sheet: Fatty Acid Composition Week 1
ORIGINAL MATERNAL SUBJECT NO	SUBJECT AGE	BMI	Race	Primiparous	PregDx	MULT GEST	DeliveryMode	GA	Infant sex	Infant BW	SGA	Week	DHA SUPP	CER[FA14:0]	CER[FA16:0]	CER[FA18:0]	CER[FA18:1]	CER[FA20:0]	CER[FA20:1]	CER[FA22:0]	CER[FA22:1]	CER[FA24:0]	CER[FA24:1]	CER[FA26:0]	CER[FA26:1]	CE[FA12:0]	CE[FA14:0]	CE[FA14:1]	CE[FA15:0]	CE[FA16:0]	CE[FA16:1]	CE[FA17:0]	CE[FA18:0]	CE[FA18:1]	CE[FA18:2]	CE[FA18:3]	CE[FA18:4]	CE[FA20:0]	CE[FA20:1]	CE[FA20:2]	CE[FA20:3]	CE[FA20:4]	CE[FA20:5]	CE[FA22:0]	CE[FA22:1]	CE[FA22:2]	CE[FA22:4]	CE[FA22:5]	CE[FA22:6]
25	31	20	1	1	0	0	1	26	1	980	0	1	0	2.25521	11.3331	4.91008	0.549529	3.58978	0.478162	9.04225	3.64687	33.7496	28.3543	0.827862	1.2632	0.701723	4.06141	0.287924	0.909872	13.4309	3.03879	1.00199	3.07192	26.4349	26.7895	1.43525	0.0738368	2.53514	2.95589	0.907997	1.45845	3.70293	0.76298	0.262687	0.438176	0.310193	0.581006	0.792827	2.22417
31	28	21.7	2	0	0	0	0	27	0	1175	0	1	0	1.70027	17.1348	4.3713	0.459532	3.72221	.	8.51858	3.06738	24.8262	34.3845	0.637601	1.17755	0.375338	6.8689	0.212237	1.09406	14.4536	3.99109	1.48105	4.67398	36.646	15.2853	0.989465	.	0.655653	1.07598	0.992109	1.07988	1.38128	0.0522106	0.27642	0.877432	0.551803	1.15939	0.840337	0.704182
35	31	22.2	1	1	0	0	1	31	0	2030	0	1	0	2.36764	8.60463	3.55146	0.712485	3.59531	0.613833	11.619	5.28335	33.6841	28.05	0.701524	1.21671	0.238229	4.45776	0.126823	1.145	14.1382	3.69166	1.45784	4.04581	32.3292	26.6216	1.28225	0.0197137	0.625788	0.758036	0.683532	1.08071	2.26036	0.145569	0.26267	0.56106	0.304192	0.471194	0.383369	0.769047
36	33	19.8	1	1	1	0	1	27	0	1075	0	1	0	1.83199	11.6119	6.7471	0.569705	3.03843	0.508266	10.9752	3.56345	28.5523	31.0601	0.642315	0.89924	0.803712	4.65004	0.137669	0.835393	14.7587	2.4215	1.06432	4.5113	30.5448	29.7261	1.26634	.	0.60984	0.752364	0.601776	0.975201	2.3932	0.113147	0.216254	0.430616	0.208437	0.364867	0.325698	0.466823
49	20	22.7	2	1	0	0	0	28	0	1235	0	1	0	2.19273	7.03131	4.01327	0.614936	3.0585	0.396472	8.78712	3.81908	37.5111	30.2856	0.841492	1.44834	1.54414	3.58244	0.155237	0.499936	11.546	5.21699	0.530695	2.40047	20.9079	44.887	1.72797	.	0.340945	0.360584	0.356396	0.959583	3.14937	0.213	0.0893878	0.13141	0.137475	0.152927	0.14614	0.408816
22	31	25.1	1	0	0	1	1	31	0	1885	0	1	0	2.77718	11.5823	7.15465	0.724794	3.23645	0.430571	8.61141	3.30104	31.7259	28.4607	0.681737	1.31324	0.659449	5.10635	0.131216	0.825138	14.6596	3.99907	1.01391	4.01303	34.7994	24.6232	1.54472	0.0407793	0.705494	0.565094	0.469574	1.19497	1.9053	0.131216	0.354462	0.362115	0.200468	0.311539	0.28919	0.443735
26	33	29.1	3	1	0	0	1	28	0	1035	0	1	0	1.93428	17.0013	11.3059	0.650416	4.77349	0.446807	9.02098	2.90708	22.8211	27.9622	0.497709	0.678695	0.712605	5.82418	0.152741	1.33289	17.4492	2.44678	1.6827	4.6209	27.5874	24.8215	1.16685	.	0.637074	0.703218	0.674187	1.08547	3.30759	0.152306	0.274213	0.528035	0.374175	0.772595	0.579695	0.88555
37	30	26.4	3	0	0	0	1	28	1	1180	0	1	0	1.27272	26.7226	5.82652	0.477415	4.20148	0.37298	10.2793	2.80252	19.8368	27.4112	0.203131	0.593325	0.712275	5.6176	0.271771	0.809728	14.669	3.61485	1.22256	5.29868	38.4844	14.8088	0.86758	0.0283109	1.29344	1.36541	1.41279	1.85172	1.83702	0.065234	0.463335	0.860799	0.448431	0.766926	0.552385	0.481426
41	35	29.4	1	1	0	0	1	25	0	840	0	1	1	2.22348	10.4891	10.839	0.583145	4.53725	0.300978	9.4921	3.37472	30.3386	26.6892	0.342363	0.790068	1.99427	4.7488	0.177296	0.524363	16.5817	7.40948	0.570092	2.72928	20.8565	31.5837	2.07992	0.086981	0.338873	0.180821	0.204924	1.32939	6.33894	0.522172	0.110417	0.0971748	0.0917444	0.155575	0.148239	0.707661
42	34	28	3	0	2	1	1	30	0	1055	1	1	0	3.12137	14.8588	5.1077	0.79969	3.95976	0.593319	7.36489	4.3596	27.0863	30.7494	0.902876	1.09635	0.631639	3.78041	0.11231	0.733086	14.8173	3.24714	0.669349	3.73306	24.0722	34.2239	1.24299	.	0.582657	0.570361	0.559703	1.10014	5.08406	0.227488	0.207814	0.412758	0.25864	0.710952	0.572	0.862201
23	35	33.9	1	1	0	0	0	29	0	1235	0	1	0	2.20965	12.3756	6.05581	0.761689	3.43137	0.497738	10.3318	5.8371	29.4872	27.6998	0.535445	0.776772	0.392941	4.52152	0.10887	0.782085	15.3551	2.44978	1.02243	3.49019	23.3686	36.5039	1.18013	0.0180362	0.548088	0.487869	0.533552	1.07417	2.62653	0.171522	0.181846	0.394899	0.305489	0.395551	0.471612	1.75954
24	38	36.3	3	1	0	1	0	23	1	635	0	1	0	1.80548	18.0626	4.6707	0.87134	3.39901	0.816391	8.42295	4.52155	30.8344	25.261	0.525944	0.808541	0.130918	3.17609	0.103569	0.757106	13.1974	2.92391	1.13527	3.69113	34.6121	25.498	1.09122	0.0132428	0.421801	0.856495	0.945553	1.54248	3.68388	0.142407	0.161854	0.650813	0.462204	0.989867	0.55396	0.869036
27	35	30.2	1	1	0	1	1	26	0	755	0	1	0	2.74725	19.2886	4.66551	0.983227	3.68228	1.01215	8.27068	5.80297	24.012	27.646	0.771159	1.11818	0.403553	5.62069	0.184574	1.04925	15.531	4.81867	1.27956	3.34094	26.875	25.9393	1.23067	0.033527	0.77314	0.758044	0.736014	1.56418	3.99717	0.274184	0.269796	0.480086	0.31052	0.706525	0.607523	1.03179
38	29	35	3	1	0	0	0	31	1	1700	0	1	0	2.27191	11.247	4.88666	0.486108	2.95758	0.53216	9.93194	4.07819	26.7717	35.1635	0.547511	1.12572	0.513274	5.04673	0.142029	0.973206	15.4421	2.87563	1.3585	3.84888	33.3024	25.9171	1.42399	.	0.471955	0.71252	0.707246	0.88197	2.59672	0.0918615	0.177324	0.455608	0.318778	0.451858	0.255037	0.361397
40	21	34	2	1	3	0	1	30	0	1290	0	1	0	2.987	14.5017	5.45773	0.912695	4.45284	.	8.82272	4.75708	25.998	29.4828	0.986448	1.64101	0.273573	4.81115	0.123895	0.951341	15.4331	3.567	0.999664	3.0704	25.36	34.0125	1.07805	.	0.430743	0.645136	0.762303	1.45506	2.47533	0.102701	0.193259	0.464263	0.430529	0.545738	0.40594	0.533964
39	35	23	1	0	0	0	0	29	1	1625	0	1	1	3.02081	10.5122	6.45585	0.601132	4.59184	0.378864	7.92584	5.48596	30.981	28.6371	0.565771	0.843605	1.71735	3.10151	0.126426	0.350636	12.1736	2.89861	0.377813	2.39904	21.3463	44.6883	1.53324	.	0.340911	0.236333	0.297082	0.749898	5.08303	0.484523	0.136684	0.105244	0.0920554	0.133887	0.231804	1.14916
43	26	18.9	4	1	0	0	0	29	0	1755	0	1	1	2.17781	8.41233	3.92006	0.495345	4.15919	0.555129	10.6243	3.86028	34.1703	30.1734	0.495345	0.956529	0.527507	3.53878	0.159708	0.587682	12.9016	4.22786	0.792521	2.87937	23.3916	41.2979	1.65343	0.0506608	0.578656	0.37154	0.373898	0.745275	2.64217	0.249564	0.254768	0.260704	0.127343	0.201424	0.267941	1.0838
47	36	20	1	1	0	1	0	29	0	1050	0	1	1	2.45614	8.71679	5.17293	0.77193	2.87218	0.496241	8.03008	3.6391	36.2356	29.4737	0.796992	1.33835	1.23251	2.72419	0.122213	0.553817	13.1754	2.22039	0.516494	2.34197	20.0554	45.2836	1.35325	.	0.386002	0.33577	0.28652	0.894709	3.98259	1.69716	0.114355	0.204016	0.126493	0.135473	0.327702	1.42032
29	33	23	4	1	0	0	0	30	1	1355	0	1	1	2.06125	14.3316	6.87409	0.748663	5.41565	0.554205	11.3175	3.84054	26.3588	25.6587	1.57511	1.26398	0.268215	2.75568	0.120964	0.495437	11.9035	3.26783	0.704631	2.70058	27.0696	40.1499	1.25708	.	0.555265	1.12453	0.563322	0.888141	2.83383	0.164676	0.121064	0.295913	0.216445	0.320085	0.278791	0.64712
[truncated: 256 more columns]

## Sheet: Fatty Acid Composition Week 4
ORIGINAL MATERNAL SUBJECT NO	SUBJECT AGE	BMI	Race	Primiparous	PregDx	MULT GEST	DeliveryMode	GA	Infant sex	Infant BW	SGA	Week	DHA SUPP	CER[FA14:0]	CER[FA16:0]	CER[FA18:0]	CER[FA18:1]	CER[FA20:0]	CER[FA20:1]	CER[FA22:0]	CER[FA22:1]	CER[FA24:0]	CER[FA24:1]	CER[FA26:0]	CER[FA26:1]	CE[FA12:0]	CE[FA14:0]	CE[FA14:1]	CE[FA15:0]	CE[FA16:0]	CE[FA16:1]	CE[FA17:0]	CE[FA18:0]	CE[FA18:1]	CE[FA18:2]	CE[FA18:3]	CE[FA18:4]	CE[FA20:0]	CE[FA20:1]	CE[FA20:2]	CE[FA20:3]	CE[FA20:4]	CE[FA20:5]	CE[FA22:0]	CE[FA22:1]	CE[FA22:2]	CE[FA22:4]	CE[FA22:5]	CE[FA22:6]
25	31	20	1	1	0	0	1	26	1	980	0	1	0	2.62064	6.31213	9.2852	0.591903	4.92048	0.375023	9.47045	2.20495	34.6828	28.2261	0.515091	0.795229	5.00671	5.95744	.	0.617081	14.7983	2.40017	0.633763	5.25488	23.6674	34.3478	1.33314	.	0.439138	0.307111	0.273905	0.405615	2.71252	0.923397	.	.	.	.	0.240859	0.680791
31	28	21.7	2	0	0	0	0	27	0	1175	0	1	0	3.16611	7.89991	9.99631	0.657814	5.7113	0.424198	11.6992	1.6722	26.7921	30.2902	0.627075	1.06357	4.88783	6.94913	0.217391	0.642391	13.805	2.6913	0.473261	4.24543	22.112	35.1096	0.852826	.	0.668261	0.311957	0.265217	0.613261	4.73565	0.390435	.	0.279565	.	.	0.267391	0.482174
35	31	22.2	1	1	0	0	1	31	0	2030	0	1	0	1.35856	5.18559	6.47137	0.473071	5.77996	0.436681	17.5643	3.76638	35.1892	22.8954	0.442746	0.436681	1.4992	2.10945	0.136225	0.468154	11.7623	2.353	0.411674	4.23677	25.0236	44.0857	1.41238	.	0.38817	0.200501	0.161648	0.711825	3.6168	0.617091	.	.	.	.	0.125553	0.680047
36	33	19.8	1	1	1	0	1	27	0	1075	0	1	0	1.58273	5.32374	8.94484	0.607514	5.21583	.	15.6475	2.40208	39.6643	19.7162	0.395683	0.4996	5.29167	9.04428	0.423859	1.07489	18.4765	2.71375	0.973133	8.72626	29.5827	19.1192	1.04139	.	0.562419	0.442555	0.224637	0.551514	1.26135	.	.	.	.	.	0.17858	0.311297
49	20	22.7	2	1	0	0	0	28	0	1235	0	1	0	1.91719	6.8982	7.4918	0.35763	3.60211	0.272831	10.3528	2.31907	41.5256	23.9428	0.490359	0.829554	6.64929	5.56606	.	0.575449	14.6724	2.64453	0.704647	4.35056	25.8772	32.2033	1.12425	.	0.929689	0.382418	0.535002	0.799916	1.96481	0.36555	.	0.332963	.	.	.	0.322036
22	31	25.1	1	0	0	1	1	31	0	1885	0	1	0	1.78168	8.84384	7.89491	0.54225	4.22181	.	14.4794	2.66606	35.6788	23.0586	0.413143	0.419598	1.81208	2.97017	.	0.376846	12.8707	2.76426	0.442182	4.39302	24.3497	41.8512	1.46806	0.122312	0.613419	0.293859	0.187958	0.857424	3.53002	0.263204	0.143988	.	.	.	0.122312	0.370033
26	33	29.1	3	1	0	0	1	28	0	1035	0	1	0	2.21737	7.20289	12.5231	0.638621	5.13746	0.356108	11.3575	2.27909	29.1772	28.1421	0.363231	0.605384	9.01704	10.2116	.	0.99547	16.4604	2.42966	0.548811	3.90549	19.3493	30.6808	1.43584	.	.	.	.	0.672361	3.34796	0.317687	.	.	.	.	.	0.627628
37	30	26.4	3	0	0	0	1	28	1	1180	0	1	0	3.14748	7.52398	8.10352	0.519584	5.36571	0.429656	10.1619	2.66787	30.5955	30.1159	0.459632	0.909273	2.80051	4.12603	0.156077	0.441839	11.2794	4.14211	0.349265	2.11683	19.8986	44.9719	1.90694	.	0.434623	0.233806	0.225559	0.926564	4.99384	0.242671	.	0.171952	.	.	0.173602	0.40782
41	35	29.4	1	1	0	0	1	25	0	840	0	1	1	1.72181	6.73649	9.21011	0.503848	4.80441	.	10.0849	2.17409	38.7011	24.9901	0.460208	0.612949	4.30552	6.32274	.	0.802895	15.9424	6.19484	0.903224	5.47975	31.2166	22.8237	1.68408	.	1.09343	.	.	.	2.26662	.	.	.	.	.	.	0.964234
23	35	33.9	1	1	0	0	0	29	0	1235	0	1	0	2.02551	6.09522	15.1878	0.913466	6.36623	0.357443	15.2789	2.68199	30.5462	19.7318	0.30371	0.511634	4.61747	6.25087	0.287383	0.503811	13.6615	3.02142	0.565684	4.28511	27.0523	32.7501	1.58358	.	0.589279	0.382866	.	0.643598	2.67802	0.282375	.	.	.	.	0.275585	0.569079
24	38	36.3	3	1	0	1	0	23	1	635	0	1	0	1.73218	4.93523	11.0389	0.503976	5.08456	0.358383	14.802	1.82551	39.6573	18.9495	0.518908	0.593572	3.01239	4.38523	0.159685	0.427146	13.5812	2.39089	0.501638	3.50022	20.3474	40.503	1.34341	.	0.529465	0.279235	0.271422	0.926857	6.88293	0.342381	.	.	.	.	.	0.615408
27	35	30.2	1	1	0	1	1	26	0	755	0	1	0	1.66667	4.45672	6.4825	0.326888	4.73297	0.372928	12.9742	2.46777	44.0792	21.0175	0.713628	0.709024	3.51887	4.02801	0.277933	0.469851	15.379	4.05048	0.671308	3.82089	20.4477	39.03	1.75216	.	0.57252	.	0.275346	0.714801	4.06487	0.385937	.	.	.	.	.	0.540345
38	29	35	3	1	0	0	0	31	1	1700	0	1	0	2.59122	6.61141	8.7263	0.666857	5.33486	0.381061	15.4711	4.23931	31.047	23.8163	0.590645	0.523959	1.3168	1.56742	.	0.306568	12.3282	2.2738	0.415883	3.15334	20.542	48.7424	1.37188	.	0.514438	0.398668	0.147761	0.749565	5.39472	0.220924	.	.	.	.	0.191659	0.364095
40	21	34	2	1	3	0	1	30	0	1290	0	1	0	2.94903	9.40793	10.7015	0.447781	6.69411	.	9.51196	1.79113	31.9417	25.3788	0.560858	0.615134	1.66164	2.91224	0.163042	0.377005	11.095	3.20956	0.223632	2.28174	18.3913	50.31	1.41169	.	0.479947	0.672243	0.172223	0.849485	4.97303	0.14713	.	.	.	.	0.162675	0.506386
39	35	23	1	0	0	0	0	29	1	1625	0	1	1	2.00374	9.04019	9.12198	0.382638	5.10282	0.251198	11.631	2.24909	30.2781	28.9199	0.274565	0.74483	7.24067	4.41424	.	0.447052	11.21	2.29356	0.492656	4.79806	31.9635	29.5533	1.38463	.	0.746397	0.30586	0.522759	0.530734	2.25907	0.496362	.	.	.	.	0.286203	1.05495
43	26	18.9	4	1	0	0	0	29	0	1755	0	1	1	2.49026	7.99406	9.18909	0.664316	4.78753	0.296901	14.8042	2.57933	32.7259	23.6111	0.330302	0.526999	3.11435	3.86419	0.355991	0.662997	14.337	4.63443	0.614884	4.03918	26.2498	34.5165	1.54016	.	0.652523	0.350973	0.236964	0.682962	2.74548	0.264566	.	.	.	.	0.228999	0.908034
47	36	20	1	1	0	1	0	29	0	1050	0	1	1	2.1078	8.86565	12.0354	0.643604	5.05766	0.498793	11.8745	3.53982	28.2435	25.7656	0.466613	0.901046	1.73624	2.51123	0.152831	0.559697	13.7306	2.57584	0.430073	3.19605	20.2899	44.9534	1.17981	.	0.345428	0.2432	0.155182	0.498259	3.82363	1.84777	0.226946	0.213656	.	0.0987521	0.229808	1.00173
[truncated: 256 more columns]

## Sheet: Fatty Acid uM Concentration W1
ORIGINAL MATERNAL SUBJECT NO	SUBJECT AGE	BMI	Race	Primiparous	PregDx	MULT GEST	DeliveryMode	GA	Infant sex	Infant BW	SGA	Week	DHA SUPP	CER[FA14:0]	CER[FA16:0]	CER[FA18:0]	CER[FA18:1]	CER[FA20:0]	CER[FA20:1]	CER[FA22:0]	CER[FA22:1]	CER[FA24:0]	CER[FA24:1]	CER[FA26:0]	CER[FA26:1]	CE[FA12:0]	CE[FA14:0]	CE[FA14:1]	CE[FA15:0]	CE[FA16:0]	CE[FA16:1]	CE[FA17:0]	CE[FA18:0]	CE[FA18:1]	CE[FA18:2]	CE[FA18:3]	CE[FA18:4]	CE[FA20:0]	CE[FA20:1]	CE[FA20:2]	CE[FA20:3]	CE[FA20:4]	CE[FA20:5]	CE[FA22:0]	CE[FA22:1]	CE[FA22:2]	CE[FA22:4]	CE[FA22:5]	CE[FA22:6]
25	31	20	1	1	0	0	1	26	1	980	0	1	0	0.0316	0.1588	0.0688	0.0077	0.0503	0.0067	0.1267	0.0511	0.4729	0.3973	0.0116	0.0177	0.8981	5.198	0.3685	1.1645	17.1895	3.8892	1.2824	3.9316	33.8327	34.2865	1.8369	0.0945	3.2446	3.7831	1.1621	1.8666	4.7392	0.9765	0.3362	0.5608	0.397	0.7436	1.0147	2.8466
31	28	21.7	2	0	0	0	0	27	0	1175	0	1	0	0.0296	0.2983	0.0761	0.008	0.0648	.	0.1483	0.0534	0.4322	0.5986	0.0111	0.0205	1.0503	19.2211	0.5939	3.0615	40.4452	11.1682	4.1444	13.0791	102.546	42.7725	2.7688	.	1.8347	3.0109	2.7762	3.0218	3.8652	0.1461	0.7735	2.4553	1.5441	3.2443	2.3515	1.9705
35	31	22.2	1	1	0	0	1	31	0	2030	0	1	0	0.0216	0.0785	0.0324	0.0065	0.0328	0.0056	0.106	0.0482	0.3073	0.2559	0.0064	0.0111	0.4435	8.2988	0.2361	2.1316	26.3204	6.8726	2.714	7.5319	60.1858	49.5603	2.3871	0.0367	1.165	1.4112	1.2725	2.0119	4.208	0.271	0.489	1.0445	0.5663	0.8772	0.7137	1.4317
36	33	19.8	1	1	1	0	1	27	0	1075	0	1	0	0.0328	0.2079	0.1208	0.0102	0.0544	0.0091	0.1965	0.0638	0.5112	0.5561	0.0115	0.0161	0.9767	5.6509	0.1673	1.0152	17.9353	2.9427	1.2934	5.4823	37.1192	36.1243	1.5389	.	0.7411	0.9143	0.7313	1.1851	2.9083	0.1375	0.2628	0.5233	0.2533	0.4434	0.3958	0.5673
49	20	22.7	2	1	0	0	0	28	0	1235	0	1	0	0.0271	0.0869	0.0496	0.0076	0.0378	0.0049	0.1086	0.0472	0.4636	0.3743	0.0104	0.0179	1.0693	2.4808	0.1075	0.3462	7.9955	3.6127	0.3675	1.6623	14.4785	31.0837	1.1966	.	0.2361	0.2497	0.2468	0.6645	2.1809	0.1475	0.0619	0.091	0.0952	0.1059	0.1012	0.2831
22	31	25.1	1	0	0	1	1	31	0	1885	0	1	0	0.0387	0.1614	0.0997	0.0101	0.0451	0.006	0.12	0.046	0.4421	0.3966	0.0095	0.0183	1.077	8.3396	0.2143	1.3476	23.9417	6.5312	1.6559	6.554	56.8338	40.2142	2.5228	0.0666	1.1522	0.9229	0.7669	1.9516	3.1117	0.2143	0.5789	0.5914	0.3274	0.5088	0.4723	0.7247
26	33	29.1	3	1	0	0	1	28	0	1035	0	1	0	0.0342	0.3006	0.1999	0.0115	0.0844	0.0079	0.1595	0.0514	0.4035	0.4944	0.0088	0.012	1.1463	9.3688	0.2457	2.1441	28.0688	3.9359	2.7068	7.4332	44.3773	39.928	1.877	.	1.0248	1.1312	1.0845	1.7461	5.3206	0.245	0.4411	0.8494	0.6019	1.2428	0.9325	1.4245
37	30	26.4	3	0	0	0	1	28	1	1180	0	1	0	0.1109	2.3285	0.5077	0.0416	0.3661	0.0325	0.8957	0.2442	1.7285	2.3885	0.0177	0.0517	10.1894	80.3622	3.8878	11.5835	209.847	51.712	17.4893	75.7998	550.536	211.846	12.4111	0.405	18.5032	19.5327	20.2106	26.4897	26.2793	0.9332	6.6282	12.3141	6.415	10.9712	7.9021	6.887
41	35	29.4	1	1	0	0	1	25	0	840	0	1	1	0.0591	0.2788	0.2881	0.0155	0.1206	0.008	0.2523	0.0897	0.8064	0.7094	0.0091	0.021	2.0933	4.9846	0.1861	0.5504	17.4051	7.7774	0.5984	2.8648	21.8921	33.152	2.1832	0.0913	0.3557	0.1898	0.2151	1.3954	6.6537	0.5481	0.1159	0.102	0.0963	0.1633	0.1556	0.7428
42	34	28	3	0	2	1	1	30	0	1055	1	1	0	0.0242	0.1152	0.0396	0.0062	0.0307	0.0046	0.0571	0.0338	0.21	0.2384	0.007	0.0085	0.3082	1.8446	0.0548	0.3577	7.2299	1.5844	0.3266	1.8215	11.7457	16.6991	0.6065	.	0.2843	0.2783	0.2731	0.5368	2.4807	0.111	0.1014	0.2014	0.1262	0.3469	0.2791	0.4207
23	35	33.9	1	1	0	0	0	29	0	1235	0	1	0	0.0293	0.1641	0.0803	0.0101	0.0455	0.0066	0.137	0.0774	0.391	0.3673	0.0071	0.0103	0.6623	7.621	0.1835	1.3182	25.8809	4.1291	1.7233	5.8827	39.3876	61.5271	1.9891	0.0304	0.9238	0.8223	0.8993	1.8105	4.427	0.2891	0.3065	0.6656	0.5149	0.6667	0.7949	2.9657
24	38	36.3	3	1	0	1	0	23	1	635	0	1	0	0.023	0.2301	0.0595	0.0111	0.0433	0.0104	0.1073	0.0576	0.3928	0.3218	0.0067	0.0103	0.4854	11.7759	0.384	2.8071	48.9317	10.8409	4.2092	13.6855	128.33	94.5382	4.0459	0.0491	1.5639	3.1756	3.5058	5.719	13.6586	0.528	0.6001	2.413	1.7137	3.6701	2.0539	3.2221
27	35	30.2	1	1	0	1	1	26	0	755	0	1	0	0.0285	0.2001	0.0484	0.0102	0.0382	0.0105	0.0858	0.0602	0.2491	0.2868	0.008	0.0116	0.4598	6.4041	0.2103	1.1955	17.6957	5.4903	1.4579	3.8066	30.6208	29.5547	1.4022	0.0382	0.8809	0.8637	0.8386	1.7822	4.5543	0.3124	0.3074	0.547	0.3538	0.805	0.6922	1.1756
38	29	35	3	1	0	0	0	31	1	1700	0	1	0	0.0444	0.2198	0.0955	0.0095	0.0578	0.0104	0.1941	0.0797	0.5232	0.6872	0.0107	0.022	2.0534	20.1899	0.5682	3.8934	61.7777	11.5042	5.4348	15.3978	133.229	103.684	5.6968	.	1.8881	2.8505	2.8294	3.5284	10.3884	0.3675	0.7094	1.8227	1.2753	1.8077	1.0203	1.4458
40	21	34	2	1	3	0	1	30	0	1290	0	1	0	0.0324	0.1573	0.0592	0.0099	0.0483	.	0.0957	0.0516	0.282	0.3198	0.0107	0.0178	0.8945	15.731	0.4051	3.1106	50.4615	11.663	3.2686	10.0393	82.9195	111.211	3.5249	.	1.4084	2.1094	2.4925	4.7576	8.0936	0.3358	0.6319	1.518	1.4077	1.7844	1.3273	1.7459
39	35	23	1	0	0	0	0	29	1	1625	0	1	1	0.0598	0.2081	0.1278	0.0119	0.0909	0.0075	0.1569	0.1086	0.6133	0.5669	0.0112	0.0167	1.2891	2.3281	0.0949	0.2632	9.1379	2.1758	0.2836	1.8008	16.0233	33.5446	1.1509	.	0.2559	0.1774	0.223	0.5629	3.8155	0.3637	0.1026	0.079	0.0691	0.1005	0.174	0.8626
43	26	18.9	4	1	0	0	0	29	0	1755	0	1	1	0.0255	0.0985	0.0459	0.0058	0.0487	0.0065	0.1244	0.0452	0.4001	0.3533	0.0058	0.0112	0.6487	4.3518	0.1964	0.7227	15.8657	5.1992	0.9746	3.5409	28.7657	50.786	2.0333	0.0623	0.7116	0.4569	0.4598	0.9165	3.2492	0.3069	0.3133	0.3206	0.1566	0.2477	0.3295	1.3328
47	36	20	1	1	0	1	0	29	0	1050	0	1	1	0.049	0.1739	0.1032	0.0154	0.0573	0.0099	0.1602	0.0726	0.7229	0.588	0.0159	0.0267	1.7568	3.883	0.1742	0.7894	18.7799	3.1649	0.7362	3.3382	28.5866	64.5463	1.9289	.	0.5502	0.4786	0.4084	1.2753	5.6767	2.4191	0.163	0.2908	0.1803	0.1931	0.4671	2.0245
29	33	23	4	1	0	0	0	30	1	1355	0	1	1	0.0212	0.1474	0.0707	0.0077	0.0557	0.0057	0.1164	0.0395	0.2711	0.2639	0.0162	0.013	0.2663	2.736	0.1201	0.4919	11.8185	3.2445	0.6996	2.6813	26.8763	39.8632	1.2481	.	0.5513	1.1165	0.5593	0.8818	2.8136	0.1635	0.1202	0.2938	0.2149	0.3178	0.2768	0.6425
[truncated: 256 more columns]

## Sheet: Fatty Acid uM Concentration W4
ORIGINAL MATERNAL SUBJECT NO	SUBJECT AGE	BMI	Race	Primiparous	PregDx	MULT GEST	DeliveryMode	GA	Infant sex	Infant BW	SGA	Week	DHA SUPP	CER[FA14:0]	CER[FA16:0]	CER[FA18:0]	CER[FA18:1]	CER[FA20:0]	CER[FA20:1]	CER[FA22:0]	CER[FA22:1]	CER[FA24:0]	CER[FA24:1]	CER[FA26:0]	CER[FA26:1]	CE[FA12:0]	CE[FA14:0]	CE[FA14:1]	CE[FA15:0]	CE[FA16:0]	CE[FA16:1]	CE[FA17:0]	CE[FA18:0]	CE[FA18:1]	CE[FA18:2]	CE[FA18:3]	CE[FA18:4]	CE[FA20:0]	CE[FA20:1]	CE[FA20:2]	CE[FA20:3]	CE[FA20:4]	CE[FA20:5]	CE[FA22:0]	CE[FA22:1]	CE[FA22:2]	CE[FA22:4]	CE[FA22:5]	CE[FA22:6]
25	31	20	1	1	0	0	1	26	1	980	0	1	0	0.058	0.1397	0.2055	0.0131	0.1089	0.0083	0.2096	0.0488	0.7676	0.6247	0.0114	0.0176	3.1513	3.7497	.	0.3884	9.3143	1.5107	0.3989	3.3075	14.8966	21.619	0.8391	.	0.2764	0.1933	0.1724	0.2553	1.7073	0.5812	.	.	.	.	0.1516	0.4285
31	28	21.7	2	0	0	0	0	27	0	1175	0	1	0	0.0515	0.1285	0.1626	0.0107	0.0929	0.0069	0.1903	0.0272	0.4358	0.4927	0.0102	0.0173	2.2484	3.1966	0.1	0.2955	6.3503	1.238	0.2177	1.9529	10.1715	16.1504	0.3923	.	0.3074	0.1435	0.122	0.2821	2.1784	0.1796	.	0.1286	.	.	0.123	0.2218
35	31	22.2	1	1	0	0	1	31	0	2030	0	1	0	0.0224	0.0855	0.1067	0.0078	0.0953	0.0072	0.2896	0.0621	0.5802	0.3775	0.0073	0.0072	1.2502	1.7591	0.1136	0.3904	9.8087	1.9622	0.3433	3.5331	20.8675	36.7636	1.1778	.	0.3237	0.1672	0.1348	0.5936	3.0161	0.5146	.	.	.	.	0.1047	0.5671
36	33	19.8	1	1	1	0	1	27	0	1075	0	1	0	0.0396	0.1332	0.2238	0.0152	0.1305	.	0.3915	0.0601	0.9924	0.4933	0.0099	0.0125	5.4345	9.2884	0.4353	1.1039	18.9752	2.787	0.9994	8.9618	30.3812	19.6353	1.0695	.	0.5776	0.4545	0.2307	0.5664	1.2954	.	.	.	.	.	0.1834	0.3197
49	20	22.7	2	1	0	0	0	28	0	1235	0	1	0	0.052	0.1871	0.2032	0.0097	0.0977	0.0074	0.2808	0.0629	1.1263	0.6494	0.0133	0.0225	3.4688	2.9037	.	0.3002	7.6543	1.3796	0.3676	2.2696	13.4996	16.7998	0.5865	.	0.485	0.1995	0.2791	0.4173	1.025	0.1907	.	0.1737	.	.	.	0.168
22	31	25.1	1	0	0	1	1	31	0	1885	0	1	0	0.0276	0.137	0.1223	0.0084	0.0654	.	0.2243	0.0413	0.5527	0.3572	0.0064	0.0065	0.5852	0.9592	.	0.1217	4.1565	0.8927	0.1428	1.4187	7.8636	13.5156	0.4741	0.0395	0.1981	0.0949	0.0607	0.2769	1.14	0.085	0.0465	.	.	.	0.0395	0.1195
26	33	29.1	3	1	0	0	1	28	0	1035	0	1	0	0.0934	0.3034	0.5275	0.0269	0.2164	0.015	0.4784	0.096	1.229	1.1854	0.0153	0.0255	9.3126	10.5463	.	1.0281	16.9999	2.5093	0.5668	4.0335	19.9835	31.6865	1.4829	.	.	.	.	0.6944	3.4577	0.3281	.	.	.	.	.	0.6482
37	30	26.4	3	0	0	0	1	28	1	1180	0	1	0	0.0315	0.0753	0.0811	0.0052	0.0537	0.0043	0.1017	0.0267	0.3062	0.3014	0.0046	0.0091	1.3583	2.0012	0.0757	0.2143	5.4707	2.009	0.1694	1.0267	9.6512	21.8122	0.9249	.	0.2108	0.1134	0.1094	0.4494	2.4221	0.1177	.	0.0834	.	.	0.0842	0.1978
41	35	29.4	1	1	0	0	1	25	0	840	0	1	1	0.0868	0.3396	0.4643	0.0254	0.2422	.	0.5084	0.1096	1.951	1.2598	0.0232	0.0309	4.9823	7.3166	.	0.9291	18.4483	7.1686	1.0452	6.3411	36.1235	26.4113	1.9488	.	1.2653	.	.	.	2.6229	.	.	.	.	.	.	1.1158
23	35	33.9	1	1	0	0	0	29	0	1235	0	1	0	0.0867	0.2609	0.6501	0.0391	0.2725	0.0153	0.654	0.1148	1.3075	0.8446	0.013	0.0219	5.4404	7.3649	0.3386	0.5936	16.0962	3.5599	0.6665	5.0488	31.8736	38.5868	1.8658	.	0.6943	0.4511	.	0.7583	3.1553	0.3327	.	.	.	.	0.3247	0.6705
24	38	36.3	3	1	0	1	0	23	1	635	0	1	0	0.0464	0.1322	0.2957	0.0135	0.1362	0.0096	0.3965	0.0489	1.0623	0.5076	0.0139	0.0159	2.8146	4.0973	0.1492	0.3991	12.6895	2.2339	0.4687	3.2704	19.0114	37.8436	1.2552	.	0.4947	0.2609	0.2536	0.866	6.431	0.3199	.	.	.	.	.	0.575
27	35	30.2	1	1	0	1	1	26	0	755	0	1	0	0.0362	0.0968	0.1408	0.0071	0.1028	0.0081	0.2818	0.0536	0.9574	0.4565	0.0155	0.0154	2.1764	2.4913	0.1719	0.2906	9.5118	2.5052	0.4152	2.3632	12.6468	24.1398	1.0837	.	0.3541	.	0.1703	0.4421	2.5141	0.2387	.	.	.	.	.	0.3342
38	29	35	3	1	0	0	0	31	1	1700	0	1	0	0.0272	0.0694	0.0916	0.007	0.056	0.004	0.1624	0.0445	0.3259	0.25	0.0062	0.0055	0.9179	1.0926	.	0.2137	8.5936	1.585	0.2899	2.1981	14.3192	33.9769	0.9563	.	0.3586	0.2779	0.103	0.5225	3.7605	0.154	.	.	.	.	0.1336	0.2538
40	21	34	2	1	3	0	1	30	0	1290	0	1	0	0.0652	0.208	0.2366	0.0099	0.148	.	0.2103	0.0396	0.7062	0.5611	0.0124	0.0136	1.3575	2.3792	0.1332	0.308	9.0642	2.6221	0.1827	1.8641	15.0251	41.1016	1.1533	.	0.3921	0.5492	0.1407	0.694	4.0628	0.1202	.	.	.	.	0.1329	0.4137
39	35	23	1	0	0	0	0	29	1	1625	0	1	1	0.0686	0.3095	0.3123	0.0131	0.1747	0.0086	0.3982	0.077	1.0366	0.9901	0.0094	0.0255	6.4462	3.9299	.	0.398	9.98	2.0419	0.4386	4.2716	28.4564	26.3106	1.2327	.	0.6645	0.2723	0.4654	0.4725	2.0112	0.4419	.	.	.	.	0.2548	0.9392
43	26	18.9	4	1	0	0	0	29	0	1755	0	1	1	0.0671	0.2154	0.2476	0.0179	0.129	0.008	0.3989	0.0695	0.8818	0.6362	0.0089	0.0142	2.8546	3.5419	0.3263	0.6077	13.1412	4.2479	0.5636	3.7023	24.0605	31.6377	1.4117	.	0.5981	0.3217	0.2172	0.626	2.5165	0.2425	.	.	.	.	0.2099	0.8323
47	36	20	1	1	0	1	0	29	0	1050	0	1	1	0.0393	0.1653	0.2244	0.012	0.0943	0.0093	0.2214	0.066	0.5266	0.4804	0.0087	0.0168	1.6984	2.4565	0.1495	0.5475	13.4314	2.5197	0.4207	3.1264	19.8477	43.9737	1.1541	.	0.3379	0.2379	0.1518	0.4874	3.7403	1.8075	0.222	0.209	.	0.0966	0.2248	0.9799
[truncated: 256 more columns]

## Sheet: Week 1 Metabolome
ORIGINAL MATERNAL SUBJECT NO	SUBJECT AGE	BMI	Race	Primiparous	PregDx	MULT GEST	DeliveryMode	GA	Infant sex	Infant BW	SGA	Week	DHA SUPP	(12 or 13)-methylmyristate (a15:0 or i15:0)	(14 or 15)-methylpalmitate (a17:0 or i17:0)	(16 or 17)-methylstearate (a19:0 or i19:0)	(N(1) + N(8))-acetylspermidine	(R)-3-hydroxybutyrylcarnitine	(S)-3-hydroxybutyrylcarnitine	1,2,3-benzenetriol sulfate (2)	1,3-dimethylurate	1,5-anhydroglucitol (1,5-AG)	1,7-dimethylurate	10-heptadecenoate (17:1n7)	10-nonadecenoate (19:1n9)	12,13-DiHOME	13-HODE + 9-HODE	16-hydroxypalmitate	1-methyl-4-imidazoleacetate	1-methyl-5-imidazoleacetate	N1-methyladenosine	1-methylhistidine	1-methylnicotinamide	1-methylurate	1-palmitoyl-2-oleoyl-GPS (16:0/18:1)	1-ribosyl-imidazoleacetate*	1-stearoyl-2-arachidonoyl-GPS (18:0/20:4)	1-stearoyl-2-linoleoyl-GPS (18:0/18:2)	1-stearoyl-2-oleoyl-GPS (18:0/18:1)	1-stearoyl-GPS (18:0)*	2,3-dihydroxy-5-methylthio-4-pentenoate (DMTPA)*	2,6-dihydroxybenzoic acid	2-aminoadipate	2'-deoxycytidine	2-fucosyllactose	2-hydroxyacetaminophen sulfate*	2-hydroxybutyrate/2-hydroxyisobutyrate	2-hydroxyglutarate	2-hydroxyhippurate (salicylurate)
25	31	20	1	1	0	0	1	26	1	980	0	1	0	2.0828	1.3654	1.0827	0.3327	1.7454	1.5425	2.1888	0.3985	1.1045	0.3916	4.2754	2.4672	0.958	5.3643	1.056	1.1281	0.4092	0.9752	0.1121	0.4782	0.3581	0.3123	0.2495	0.5923	0.6764	0.8423	9.9583	1.2676	0.3974	6.3734	0.7947	0.0008	1.3397	1.1219	1.4409	26.2404
31	28	21.7	2	0	0	0	0	27	0	1175	0	1	0	1.147	1.5185	1.8383	1.3539	1.5286	1.5905	0.3034	4.4372	0.8237	2.3008	1.5598	1.8788	1.1398	1.3449	1.876	1.1128	0.3113	0.7734	0.1121	0.1991	1.4358	2.7938	2.0298	2.5479	0.8948	1.5271	4.2358	0.3116	0.1501	1.7528	0.3937	1.5492	0.0323	1.2046	1.3615	0.2683
35	31	22.2	1	1	0	0	1	31	0	2030	0	1	0	0.5334	0.6937	0.8476	0.1954	2.618	3.0784	0.3034	0.1816	0.4274	0.1184	0.426	0.5455	0.5527	1.0131	0.2804	0.9854	0.7892	0.6777	0.1121	0.5928	0.1907	0.9458	0.4479	1.3076	0.9168	0.977	1.7857	0.4652	0.2696	2.5507	1.1456	1.6393	0.9526	2.3751	0.8085	0.4178
36	33	19.8	1	1	1	0	1	27	0	1075	0	1	0	2.232	2.0704	1.5942	0.3041	2.8802	3.7442	0.9283	1.0269	0.6482	0.6321	2.3514	2.4699	1.3235	1.9753	0.9211	0.9853	1.1968	0.9949	0.1659	1.1046	1.1936	0.3123	0.2495	1.1127	0.9459	1.0192	5.4072	0.3116	0.6018	1.0129	0.6783	1.2207	0.0323	1.1704	0.4885	1
49	20	22.7	2	1	0	0	0	28	0	1235	0	1	0	1.0027	0.7468	0.8036	0.1954	0.5085	0.5109	0.3034	0.1816	0.6919	0.4956	0.7715	0.7969	0.7582	0.2254	0.944	0.8922	3.2648	0.9026	0.1121	1.864	0.108	0.6095	0.6417	1.0018	1.1723	1.0976	2.7843	0.3116	1.2411	2.8587	1.3028	1.5709	0.0323	0.5704	0.9127	1.6751
22	31	25.1	1	0	0	1	1	31	0	1885	0	1	0	0.9973	0.9731	0.9483	0.1954	1.0351	1.3168	0.7494	0.4237	1.4187	1.8668	1.4227	1.1053	0.5789	0.6689	0.9077	0.9907	0.3575	1.1555	1.138	1.0224	0.644	2.2918	1.3811	0.2589	0.9457	0.9684	0.7174	0.3116	1.5873	2.6208	3.3737	0.0005	1.121	1.1598	1.0748	0.9414
26	33	29.1	3	1	0	0	1	28	0	1035	0	1	0	0.3288	0.5425	0.8542	5.3597	2.8881	3.2503	0.3034	0.205	0.6984	0.257	0.1468	0.1662	0.4286	0.1457	0.28	0.4276	1.4825	1.2143	0.1121	0.6049	0.1532	1.6683	0.2495	2.2964	0.9275	1.0707	0.5306	1	0.2015	0.5994	0.3937	1.3549	1.4661	1.9012	0.9231	0.8157
37	30	26.4	3	0	0	0	1	28	1	1180	0	1	0	0.9267	0.6113	1.175	8.141	8.7804	11.548	0.3034	1.0841	0.6408	1.3454	0.3549	0.335	0.4286	0.3631	0.63	0.5566	0.3167	0.8326	0.1121	0.6077	0.3842	3.1303	1.4758	4.4365	1.375	1.9462	0.6379	0.3116	0.0979	0.4155	0.3937	0.0005	0.6722	1.4705	2.823	0.2683
41	35	29.4	1	1	0	0	1	25	0	840	0	1	1	1.5232	1.3464	1.6868	0.4714	0.7834	0.9699	0.7565	0.1816	1.4604	0.2135	2.5181	1.7166	0.5788	1.2761	2.3104	1.2541	0.9918	1.1012	0.2011	1.32	0.3309	1.5292	2.0524	2.241	0.9981	0.8912	2.0418	1.375	1.0014	1.6293	1.068	1.1037	0.3566	0.3773	2.3632	1.7792
42	34	28	3	0	2	1	1	30	0	1055	1	1	0	0.9002	0.6485	0.7327	0.1954	3.0143	3.679	0.3034	0.3053	0.5813	0.6366	0.3765	0.2403	0.4286	0.2841	0.4058	0.9809	2.9938	1.1087	1	1.4489	0.8257	1	1.0152	0.951	1.0369	1.1113	0.7404	0.4322	0.4868	3.7424	1.6059	0.0005	1.2782	1.0859	0.9574	0.978
23	35	33.9	1	1	0	0	0	29	0	1235	0	1	0	0.7918	0.6005	0.7549	0.1954	1.6569	1.9026	0.5314	2.8991	1.2963	4.2748	0.2862	0.4508	0.4286	0.2047	0.5741	1.0222	0.2712	1.1834	0.1121	0.9045	2.1885	1.603	0.8482	1.9597	0.8893	0.9888	1.0206	0.3116	0.6771	1.6049	0.8705	1.6797	0.0323	0.835	0.6927	4.0634
24	38	36.3	3	1	0	1	0	23	1	635	0	1	0	0.3268	0.361	0.4657	1.7502	2.6277	3.1317	0.3034	0.7874	1.0948	0.4499	0.138	0.1296	0.4286	0.3475	0.5839	0.8923	0.5257	1.4831	0.1121	0.1991	0.6162	1.7321	1.1436	1.8937	0.7401	1.1094	1.9576	0.4125	0.3822	1.985	0.3937	0.0005	0.0515	1.3514	0.8891	0.6798
27	35	30.2	1	1	0	1	1	26	0	755	0	1	0	0.6767	0.5118	0.6395	0.1954	1.7635	2.2796	0.3034	1.204	0.7417	1.016	0.3103	0.2933	0.4286	0.5109	0.5302	1.0093	1.005	0.9629	0.1121	0.2599	0.6994	1.2142	0.9487	1.1999	1.0019	1.3242	0.9794	0.3116	1.5481	2.5611	0.3937	1.8656	6.8456	1.4998	1.0023	4.2644
38	29	35	3	1	0	0	0	31	1	1700	0	1	0	1.252	1.2226	1.224	0.1954	1.1203	1.0334	0.3034	0.1816	0.6265	0.0767	2.0582	1.8381	0.5896	0.5843	1.0679	1.0505	1.9917	0.7695	0.6842	0.5896	0.1193	0.9308	0.4911	1.3187	0.9913	1.0406	1.5189	0.4536	0.2973	3.6898	2.0733	0.0009	0.0323	1.4848	0.7773	0.8268
40	21	34	2	1	3	0	1	30	0	1290	0	1	0	1.4133	1.0269	0.9026	0.1954	0.8012	0.9482	0.3034	8.0952	1.0816	2.2788	0.9306	1	0.4286	0.229	0.5447	0.8928	0.377	1.9184	0.1121	0.5021	1.1081	0.687	0.6622	1.0115	1.0398	1.1601	0.5419	0.3116	0.3991	1.7724	0.3937	1.5246	0.5835	0.6381	0.656	2.7425
39	35	23	1	0	0	0	0	29	1	1625	0	1	1	0.6128	0.9066	0.9778	0.1954	1.4204	1.4777	0.3034	0.1816	0.9556	0.4806	0.9762	0.9736	0.5319	0.5925	1.146	0.9251	0.6386	1.0084	0.9498	0.9159	0.1528	1.6424	0.8044	1.3653	1.1633	1.1423	0.2819	0.667	0.5626	4.1423	2.5942	0.9266	0.0323	1.0895	1.1085	6.7458
43	26	18.9	4	1	0	0	0	29	0	1755	0	1	1	0.7236	0.5733	0.607	0.1954	1.457	1.6455	0.8986	1.1077	0.766	3.2282	0.4219	0.415	0.6306	0.4141	0.6341	0.6983	0.7839	1.0859	0.1121	1.1539	0.9666	0.8101	0.2495	1.1742	0.8972	1.0112	0.845	1.0312	1.4481	0.9871	0.7987	0.8854	0.0323	1.0873	0.5197	4.0646
47	36	20	1	1	0	1	0	29	0	1050	0	1	1	4.833	3.2488	2.2093	0.1954	0.9649	0.916	1.4634	3.8836	0.9144	2.7972	4.4474	3.2528	1.8643	2.0637	1.7783	1.2277	0.5143	0.9559	0.2038	2.3406	3.1966	1.0315	1.9543	0.8176	1.0048	1.2348	3.2126	0.3235	1.5735	2.0855	1.8947	0.9998	0.0323	2.141	0.7959	1.1176
29	33	23	4	1	0	0	0	30	1	1355	0	1	1	0.4619	0.5262	0.6181	0.1954	1.7645	1.9781	2.8192	1.7076	0.6073	2.8573	0.2387	0.2525	0.4286	0.1606	0.715	1.0983	1.8403	0.8858	0.1121	1.5998	1.4243	0.5881	0.4169	0.712	1.0268	1.1546	0.3348	1.0839	0.3283	3.8371	0.3937	0.0293	0.0323	1.7216	0.7598	0.9567
[truncated: 365 more columns]

## Sheet: Week 4 Metabolome
ORIGINAL MATERNAL SUBJECT NO	SUBJECT AGE	BMI	Race	Primiparous	PregDx	MULT GEST	DeliveryMode	GA	Infant sex	Infant BW	SGA	Week	DHA SUPP	(12 or 13)-methylmyristate (a15:0 or i15:0)	(14 or 15)-methylpalmitate (a17:0 or i17:0)	(16 or 17)-methylstearate (a19:0 or i19:0)	(N(1) + N(8))-acetylspermidine	(R)-3-hydroxybutyrylcarnitine	(S)-3-hydroxybutyrylcarnitine	1,2,3-benzenetriol sulfate (2)	1,3-dimethylurate	1,5-anhydroglucitol (1,5-AG)	1,7-dimethylurate	10-heptadecenoate (17:1n7)	10-nonadecenoate (19:1n9)	12,13-DiHOME	13-HODE + 9-HODE	16-hydroxypalmitate	1-methyl-4-imidazoleacetate	1-methyl-5-imidazoleacetate	N1-methyladenosine	1-methylhistidine	1-methylnicotinamide	1-methylurate	1-palmitoyl-2-oleoyl-GPS (16:0/18:1)	1-ribosyl-imidazoleacetate*	1-stearoyl-2-arachidonoyl-GPS (18:0/20:4)	1-stearoyl-2-linoleoyl-GPS (18:0/18:2)	1-stearoyl-2-oleoyl-GPS (18:0/18:1)	1-stearoyl-GPS (18:0)*	2,3-dihydroxy-5-methylthio-4-pentenoate (DMTPA)*	2,6-dihydroxybenzoic acid	2-aminoadipate	2'-deoxycytidine	2-fucosyllactose	2-hydroxyacetaminophen sulfate*	2-hydroxybutyrate/2-hydroxyisobutyrate	2-hydroxyglutarate	2-hydroxyhippurate (salicylurate)
25	31	20	1	1	0	0	1	26	1	980	0	1	0	3.148	3.616	2.3975	0.1954	0.3699	0.2497	2.369	1.2724	1.1396	0.5503	3.7325	3.511	3.9355	3.5414	11.9285	1.1742	0.99	0.7157	0.8202	0.9561	2.5113	0.3123	1.3443	0.2623	0.508	0.3714	0.4459	2.5035	4.4873	0.9313	0.7259	0.0018	0.0323	0.4067	1.1166	8.4179
31	28	21.7	2	0	0	0	0	27	0	1175	0	1	0	0.9099	1.184	0.9997	0.1954	0.4844	0.3456	0.3034	1.5933	1.1039	1.7874	0.911	1	0.4286	1.0081	1.3917	1.6869	0.995	0.7682	2.0778	0.1991	5.7734	0.3123	1.5781	0.2589	0.7548	0.47	1.7199	0.3116	0.2872	0.7401	0.4449	0.76	0.0323	0.7002	1.2402	0.9275
35	31	22.2	1	1	0	0	1	31	0	2030	0	1	0	1.8426	2.5227	2.3274	0.1954	0.4118	0.3656	0.7326	0.1816	0.8214	0.272	2.9928	2.501	1.8601	1.6007	1.3607	1.188	5.7817	0.9881	1.9974	1.7379	0.9015	0.3123	0.9848	0.5462	0.5263	0.4021	0.4819	2.8074	1.1743	0.6579	0.9335	1.4053	0.0323	0.8011	0.8403	0.968
36	33	19.8	1	1	1	0	1	27	0	1075	0	1	0	3.554	2.4559	1.5328	0.1954	0.6657	0.6044	0.6181	0.377	0.9477	0.984	2.9321	2.2773	3.0837	3.2849	5.145	1.071	0.5408	0.8817	0.5129	1.2172	1.0334	0.3123	0.3805	0.9453	1.1186	0.756	1.5227	0.3116	2.0044	0.4114	0.3937	0.9309	0.0323	0.7519	0.7263	1.4726
49	20	22.7	2	1	0	0	0	28	0	1235	0	1	0	1.3846	0.9518	1.0003	0.3641	0.4927	0.3936	0.3034	1.578	1.0444	4.5528	1.3215	0.8999	1.042	1.6122	3.5187	0.7858	3.9768	0.7565	1.4768	0.7802	4.321	0.4674	0.7126	0.6523	1.2767	0.9389	2.91	0.5661	1.6106	1.2196	1	1.2778	0.0323	0.4233	1.1285	1.4211
22	31	25.1	1	0	0	1	1	31	0	1885	0	1	0	1.6425	1.7278	1.6431	0.1954	0.3235	0.3406	1.842	0.9731	1.3873	6.8463	1.6198	1.8207	1.8931	0.8708	2.3373	0.9233	0.3777	1.1877	0.5112	0.9776	2.1267	0.745	1.6927	1	1.1644	1.0126	0.3634	0.8513	5.178	0.4224	0.3937	0.0007	0.0323	0.7243	0.9125	0.8863
26	33	29.1	3	1	0	0	1	28	0	1035	0	1	0	3.7243	3.1649	2.0979	1.1563	1.5439	1.6053	0.3034	0.1816	0.9282	0.3071	8.7724	5.3704	1.9941	3.1936	10.0078	0.949	0.8187	1.0614	0.2136	0.6981	0.3527	0.6964	0.7219	1.52	1.5074	0.8707	3.3539	1.3508	0.9986	1.2219	1.1292	1.0314	0.0323	0.7903	1.703	0.5074
37	30	26.4	3	0	0	0	1	28	1	1180	0	1	0	0.4848	0.4982	0.6571	0.6947	0.3859	0.4572	0.3034	0.6709	1.459	0.6513	0.4131	0.3874	1.1254	0.9919	1.3953	1.0645	3.1458	1.0524	1.1442	1.223	1.4625	0.3123	1.0882	0.7471	0.902	0.6795	0.4063	0.5572	0.4075	0.9109	0.6024	0.0006	0.0323	0.33	0.9977	0.371
41	35	29.4	1	1	0	0	1	25	0	840	0	1	1	0.9518	0.8287	0.9585	0.6652	0.4981	0.4127	0.3034	0.1816	1.1878	0.087	0.8354	0.4637	0.7488	0.7912	1.1755	1.4431	1.189	0.8016	1.8689	1.825	0.4672	0.3123	0.827	0.395	0.6402	0.4222	1.0556	1.8934	1.2369	0.5598	0.6776	0.6291	0.0323	0.688	1.0291	0.8495
23	35	33.9	1	1	0	0	0	29	0	1235	0	1	0	0.9608	0.9436	0.9981	0.1954	1.0601	1.0301	0.8911	1.9019	1.6448	3.2678	0.6107	0.5836	0.6678	1.5232	0.8572	0.8878	0.3244	1.1597	1.5932	1.2272	3.3985	0.3123	1.3631	1.0747	1.4318	1.036	1.3666	0.41	2.1849	0.3607	4.5777	1.916	0.0323	1.0207	1.118	1.1545
24	38	36.3	3	1	0	1	0	23	1	635	0	1	0	0.8352	0.8743	0.8757	1	1.2848	1.7807	0.3034	2.2211	1.4062	2.153	0.9811	0.8057	0.7832	0.7768	0.8983	1.1804	1.9887	1.29	2.3046	1.1302	1.965	0.3123	1.7672	1.4656	1.3518	1.0122	1.2535	0.6982	1.0373	0.5692	0.5169	0.0005	0.0323	0.7094	1.545	1.1169
27	35	30.2	1	1	0	1	1	26	0	755	0	1	0	1.4435	1.4969	1.3281	0.1954	0.4332	0.3562	5.6815	0.4692	1.2699	2.2484	1.9207	1.1671	2.7968	3.1345	3.5997	1.347	1.253	0.9044	1.3274	0.516	2.2762	0.3123	2.1776	0.4065	1.1054	0.7479	0.2819	2.0145	2.6239	0.4763	0.3937	1.4871	1.0474	0.9789	1.0437	1.8012
38	29	35	3	1	0	0	0	31	1	1700	0	1	0	0.9628	1.0436	1.4037	0.1954	0.5184	0.3306	1	0.1816	0.9382	0.3684	1.0189	1.1288	0.4286	1.531	0.7566	0.8429	4.0601	1.1554	5.077	1.9232	0.443	0.3123	1.0584	0.6211	1.0204	0.6934	0.4258	1.3937	0.612	0.8828	0.4813	0.0006	0.0323	0.8383	0.8033	0.6997
40	21	34	2	1	3	0	1	30	0	1290	0	1	0	0.4433	0.5547	0.7311	0.1954	0.7849	0.6656	0.3034	0.2539	1.1344	0.7004	0.2695	0.2257	0.4286	0.1681	0.5711	1.4404	1.2723	1.0267	0.3859	0.4802	0.5343	0.3123	0.2495	0.8839	1.4218	0.8825	0.5108	0.4495	0.463	0.4908	0.8823	1.3436	0.0323	0.3894	1.4794	0.7342
39	35	23	1	0	0	0	0	29	1	1625	0	1	1	1.2247	1.3067	1.6443	2.21	0.7302	0.6697	1.5883	0.6042	1.2011	1.5359	1.6351	1.7374	3.2677	2.2761	1.8508	0.9862	4.2012	1.1481	1.8584	0.7978	1.8693	0.3123	0.6077	0.4337	1.322	1.1259	0.2819	1.2368	2.3357	0.6059	5.2876	1.0002	0.0323	1.1937	1.0123	3.2044
43	26	18.9	4	1	0	0	0	29	0	1755	0	1	1	1.057	1.046	1.1616	1.1696	0.9427	0.8173	8.5597	0.7303	1.1562	1.2194	1.6507	1.1681	0.8218	1.3056	0.9243	0.9877	1.055	1.0051	0.2093	1.9273	1.5494	0.3123	0.7905	0.5346	0.9507	0.7013	0.5343	1.8904	4.4873	0.5552	1.7632	0.6776	0.0323	0.9793	1.0092	1.9928
47	36	20	1	1	0	1	0	29	0	1050	0	1	1	4.3957	5.3303	4.0022	0.1954	0.869	0.536	4.951	0.8036	0.8489	1.1929	7.8645	5.1631	1.2747	2.5827	2.3757	1.1316	1.663	0.9381	1.7783	2.9104	2.3825	0.3123	1.1448	0.6198	0.6854	0.5143	0.4096	1.3868	1.8722	0.8634	1.7937	0.7716	0.0323	1.2708	0.7429	0.8269
[truncated: 365 more columns]

[truncated: 1 more sheets: Legend and Notes Weeks 1 and 4]
